# Supplementary material for: Outcomes of prophylactic abdominal aortic balloon occlusion in patients with placenta previa accreta: a propensity score matching analysis
Source: BMC Pregnancy Childbirth. 2022 Jun 20;22:502. doi: 10.1186/s12884-022-04837-2 (PMC9208183; doi:10.1186/s12884-022-04837-2)
Supplement: Supplementary file 1 — Additional file 1. [file 12884_2022_4837_MOESM1_ESM.xlsx]

## Sheet: Sheet1
Table S1 data extracted from medical records of women with placenta previa accreta from January 1, 2015 to December 31, 2020
patient number	group（0=control group, 1=balloon group)	age(years)	height(m）	weight（kg)	BMI（kg/m2)	Gravity(number)	Parity(number)	History of PPH(0=no, 1=yes)	History of placenta previa(0=no, 1=yes)	Prior uterine curettage(number)	Prior cesarean(number)	Diabetes(0=no, 1=yes)	Hypertensive disorders of pregnancy (0=no, 1=yes)	Anterior placenta(0=no, 1=yes)	Pathology(1=accreta, 2=increta, 3=percreta)	Preoperative level of hb(g/L)	delivery week(weeks)	operation time(min)	PM(Primary outcome=estimated blood loss ≥2.0L，massive transfusin and hysterectomy)	EBL( ml)	Autologous transfusion(0=no, 1=yes)	homologous transfusion(0=no, 1=yes)	amount of autologous blood(ml)	RBC(u)	FFP（mL)	Plt（u)	Cryoprecipitate（u)	Total transfusion(ml)	Massive transfusion(0=no,1=yes)	DIC(0=no，1=yes）	hemorrhagic shock(0=no, 1=yes)	Intrauterine gauze packing/balloon(0=no, 1=yes)	Intraoperative uterine compression suture(0=no, 1=yes)	Uterine artery embolization after surgery(0=no, 1=yes)	Hysterectomy(0=no, 1=yes)	Bladder injury(0=no, 1=yes)	Relaparotomy(0=no, 1=yes)	Thromboembolism diseases(0=no, 1=yes)	Hematoma(0=no,1=yes)	Artery rupture(0=no, 1=yes)	maternal stay after surgery(day)	Length of maternal antibiotic use（day)	Birthweight(g)	1 min Apgar≤7(0=no,1=yes)	5 min Apgar≤7(0=no,1=yes)	NICU admission(0=no,1=yes)	Assisted ventilation(0=no,1=yes)	Pilmonary srfactant use(0=no,1=yes)	Wet lung(0=no,1=yes)
1	0	35	1.55	58.9	24.5161	1	1	0	0	0	1	0	0	1	1	99	37	180	1	8000	1	1	2012	22	2800	1	16	8702	1	1	0	0	0	0	1	1	0	0	0	0	11	10	2790	0	0	0	0	0	0
2	0	35	1.5	60	26.6667	1	0	0	0	0	0	0	0	1	1	121	36.4	80	1	3125	0	1	0	14	800	0	5	2915	1	1	1	1	0	0	1	0	1	0	0	0	10	6	2980	0	0	1	0	0	0
3	0	36	1.58	70	28.0404	0	0	0	0	0	0	0	0	1	1	127	35.2	210	1	4630	1	1	1238	10	1700	0	17	5053	1	1	0	1	0	1	1	0	1	0	0	0	7	5	2700	0	0	1	0	0	0
4	0	40	1.53	71.6	30.5865	0	0	0	0	0	0	0	0	1	1	117	38.2	180	1	5800	1	1	1920	8	1200	0	16	4920	0	1	1	1	0	0	1	0	0	0	0	0	8	3	3360	0	0	1	0	0	0
5	0	35	1.65	71	26.079	0	0	0	0	0	0	0	0	1	1	92	37.2	117	1	4600	0	1	0	28	3000	1	28	8240	1	1	1	1	0	1	1	0	1	0	0	0	15	5	3000	0	0	0	0	0	0
6	0	38	1.64	68	25.2826	1	1	0	0	0	1	0	0	1	1	75	34.5	117	0	800	1	1	264	4	400	0	8	1564	0	0	0	1	1	0	0	0	0	0	0	0	6	5	2680	0	0	1	1	1	0
7	0	30	1.52	64	27.7008	1	0	0	0	1	0	0	0	1	1	104	33.3	35	0	300	0	0	0	0	0	0	0	0	0	0	0	0	0	0	0	0	0	0	0	0	4	2	2190	0	0	1	1	1	0
8	0	35	1.62	70	26.6728	1	0	0	0	1	0	0	0	1	1	88	34.2	100	0	800	1	1	400	2	200	0	0	870	0	0	0	1	0	0	0	0	0	0	0	0	4	2	2630	0	0	1	1	0	1
9	0	35	1.6	71.6	27.9687	1	0	0	0	1	0	0	0	1	1	134	35.5	102	0	600	1	0	273	0	0	0	0	273	0	0	0	0	1	0	0	0	0	0	0	0	4	3	2740	0	0	0	0	0	0
10	0	29	1.58	61.5	24.6355	1	0	0	0	1	0	0	0	1	1	95	35.1	65	0	500	1	0	176	0	0	0	0	176	0	0	0	0	1	0	0	0	0	0	0	0	5	2	1920	0	0	1	1	1	0
11	0	31	1.65	68	24.977	1	0	0	0	0	0	0	0	1	1	125	35.4	120	0	1000	0	1	0	2	0	0	0	270	0	0	0	1	0	1	0	0	0	0	0	0	9	14	2980	0	0	1	1	0	1
12	0	37	1.59	59.8	23.6541	1	0	0	0	0	0	1	0	1	1	106	35.4	200	0	1500	1	1	657	4	600	0	12	2337	0	0	0	1	1	1	0	0	0	0	0	0	15	9	2490	0	0	1	0	0	0
13	0	28	1.63	84	31.6158	0	0	0	0	0	0	0	0	1	1	106	36.4	60	0	300	0	0	0	0	0	0	0	0	0	0	0	0	0	0	0	0	0	0	0	0	4	2	2910	0	0	0	0	0	0
14	0	29	1.63	60	22.5827	0	0	0	0	0	0	0	0	1	1	117	35.6	70	0	300	0	0	0	0	0	0	0	0	0	0	0	0	1	0	0	0	0	0	0	0	5	4	2760	0	0	1	1	0	1
15	0	32	1.6	65	25.3906	0	0	0	0	0	0	0	0	1	1	121	36.4	38	0	200	0	0	0	0	0	0	0	0	0	0	0	0	0	0	0	0	0	0	0	0	3	2	2450	0	0	1	1	0	1
16	0	29	1.55	56	23.3091	0	1	0	0	0	0	0	0	1	1	86	30	94	0	1450	1	1	318	4	400	0	8	1618	0	0	0	1	0	0	0	0	0	0	0	0	4	2	1500	0	0	1	1	1	0
17	0	37	1.57	80.7	32.7397	1	0	0	0	0	0	0	0	1	1	113	37	96	0	1050	1	1	323	0	400	0	8	1083	0	0	0	1	1	0	0	0	0	0	0	0	4	2	3320	0	0	1	0	0	0
18	0	30	1.7	80	27.6817	0	0	0	0	0	0	0	0	1	1	119	33.1	120	0	1500	1	1	307	4	600	0	8	1807	0	0	0	1	0	0	0	0	0	0	0	0	6	5	2100	0	0	1	1	1	0
19	0	38	1.58	67	26.8386	0	0	0	0	0	0	0	0	1	1	120	35.4	50	0	1500	1	1	220	3	300	0	0	925	0	0	0	1	0	0	0	0	0	0	0	0	5	4	3420	0	0	0	0	0	0
20	0	35	1.57	53	21.5019	0	0	0	0	0	0	0	0	1	1	111	36.1	60	0	1000	1	1	135	2	0	0	0	405	0	0	0	1	0	1	0	0	0	0	0	0	9	8	2460	0	0	1	0	0	0
21	0	39	1.62	63.5	24.196	0	0	0	0	0	0	0	0	1	1	109	34.6	118	0	700	1	0	263	0	0	0	0	263	0	0	0	1	1	0	0	0	0	0	0	0	5	5	2320	0	0	1	1	1	0
22	0	31	1.6	63	24.6094	1	0	0	0	1	0	0	0	1	1	103	30.1	142	0	900	1	1	277	2	400	0	8	1307	0	0	0	1	1	0	0	0	0	0	0	0	8	3	1200	0	0	1	1	1	0
23	0	42	1.59	61.4	24.287	1	0	0	0	0	0	0	0	1	1	121	37.4	51	0	800	1	0	176	0	0	0	0	176	0	0		1	0	0	0	0	0	0	0	0	4	2	2910	0	0	0	0	0	0
24	0	30	1.64	75.7	28.1454	0	0	0	0	0	0	0	0	1	1	87	35.3	57	0	400	1	1	127	2	0	0	0	397	0	0	0	0	1	0	0	0	0	0	0	0	7	6	2890	0	0	0	0	0	0
25	0	36	1.58	50	20.0288	0	0	0	0	0	0	0	0	1	1	109	34	82	0	400	0	0	0	0	0	0	0	0	0	0	0	0	1	0	0	0	0	0	0	0	4	4	2000	0	0	1	1	1	1
26	0	34	1.5	59	26.2222	0	0	0	0	0	0	0	0	0	1	109	37.1	110	1	2200	1	1	758	4	800	0	8	2458	0	0	0	1	0	1	0	0	0	0	0	0	11	10	3340	0	0	0	0	0	0
27	0	38	1.58	67.8	27.1591	0	0	0	0	0	0	1	0	0	1	105	36.6	60	1	4150	0	1	0	12	1400	0	10	3470	1	0	0	0	1	1	0	0	0	0	0	0	8	5	3190	0	0	0	0	0	0
28	0	31	1.64	70	26.0262	1	0	0	0	0	0	0	0	0	1	116	37.2	50	0	800	0	0	0	0	0	0	0	0	0	0	0	0	1	1	0	0	0	0	0	0	5	3	3210	0	0	0	0	0	0
29	0	27	1.6	51.5	20.1172	0	0	0	0	0	0	0	0	0	1	104	36.1	60	0	500	0	0	0	0	0	0	0	0	0	0	0	0	1	0	0	0	0	0	0	0	5	2	2469	0	0	0	0	0	0
30	0	36	1.63	70	26.3465	0	0	0	0	0	0	0	0	0	1	106	36.1	50	0	300	0	0	0	0	0	0	0	0	0	0	0	0	0	0	0	0	0	0	0	0	4	1	2860	0	0	0	0	0	0
31	0	32	1.63	75	28.2284	0	0	0	0	0	0	0	0	0	1	121	36.1	53	0	1700	1	1	528	4	400	0	4	1648	0	0	0	1	0	0	0	0	0	0	0	0	5	2	3460	0	0	0	0	0	0
32	0	25	1.58	67	26.8386	0	0	0	0	0	0	0	1	0	1	117	37.3	95	0	1000	1	1	291	0	400	0	8	1051	0	0	0	1	1	0	0	0	0	0	0	0	4	4	3150	0	0	0	0	0	0
33	0	37	1.55	85.5	35.5879	1	1	0	0	0	1	0	0	0	1	117	38.6	70	0	500	0	0	0	0	0	0	0	0	0	0	0	1	0	0	0	0	0	0	0	0	6	3	3550	0	0	0	0	0	0
34	0	26	1.52	60	25.9695	1	1	0	0	0	1	0	0	1	2	106	35.3	160	1	3600	0	1	0	12	800	0	8	2780	1	0	1	1	0	1	1	0	1	0	0	0	9	5	2060	0	0	1	1	1	0
35	0	33	1.55	57	23.7253	1	1	0	0	0	1	0	1	1	2	95	37.1	210	1	5220	0	1	0	24	1600	0	16	5560	1	1	1	0	0	0	1	0	0	0	0	0	13	5	2510	0	0	0	0	0	0
36	0	33	1.65	70	25.7117	1	1	0	0	0	1	0	0	1	2	102	28.4	150	1	3000	0	1	0	10	800	0	8	2510	1	1	1	0	0	0	1	0	0	0	0	0	9	5	1300	1	1	1	1	1	0
37	0	30	1.62	70	26.6728	1	0	0	0	1	0	0	0	1	2	101	37.2	120	1	4067	0	1	0	14	1200	0	6	3360	1	0	0	0	0	0	1	0	0	0	0	0	6	3	2880	0	0	0	0	0	0
38	0	30	1.64	71.5	26.5839	1	0	0	0	1	0	0	0	1	2	114	30.3	100	1	4300	0	1	0	12	1200	1	12	3560	1	0	0	1	0	0	0	0	0	0	0	0	5	3	1560	1	1	1	1	1	0
39	0	28	1.58	60	24.0346	1	0	0	0	0	0	1	0	1	2	116	36.6	210	1	5000	1	1	2000	14	1300	1	12	5930	1	1	1	1	0	0	1	0	0	0	0	0	10	9	2200	0	0	0	0	0	0
40	0	34	1.68	83	29.4076	1	0	0	0	0	0	0	0	1	2	100	31.6	130	1	3000	0	1	0	10	800	0	8	2510	1	1	1	0	0	0	1	0	0	0	0	0	10	5	1750	0	0	1	1	1	0
41	0	34	1.55	62	25.8065	1	0	0	0	0	0	0	0	1	2	96	35.6	120	1	3000	0	1	0	8	600	0	5	1905	0	1	0	0	0	0	1	0	0	0	0	0	6	5	2120	0	0	1	1	1	0
42	0	34	1.69	61	21.3578	1	0	0	0	0	0	0	0	1	2	103	38.3	80	1	2090	1	1	184	8	800	0	4	2244	0	0	0	1	0	1	0	0	0	0	0	0	8	7	2700	0	0	0	0	0	0
43	0	37	1.56	65.2	26.7916	0	0	0	0	0	0	0	0	1	2	120	38.3	84	1	4350	0	1	0	17	1100	0	10	3845	1	1	1	1	1	0	1	0	1	0	0	0	7	5	2500	0	0	0	0	0	0
44	0	34	1.6	73.5	28.7109	0	0	0	0	0	0	1	0	1	2	111	31	168	1	5000	1	1	1446	5	1200	2	5	3946	0	1	1	0	0	0	1	0	0	0	0	0	5	4	1595	0	0	1	1	1	0
45	0	40	1.72	73	24.6755	0	0	0	0	1	0	0	1	1	2	108	34	198	1	5100	1	1	1100	14	1400	1	40	6390	1	1	1	1	1	1	1	0	1	0	0	0			1845	0	0	1	1	1	0
46	0	37	1.65	70	25.7117	0	0	0	0	1	0	0	0	1	2	116	30.5	95	1	4500	1	1	1100	2	800	0	16	2890	0	0	0	1	1	1	0	0	0	0	0	0	5	3	1840	0	0	1	1	1	0
47	0	34	1.68	72.5	25.6874	0	0	0	0	0	0	1	0	1	2	117	34	166	1	2050	1	1	394	4	700	0	14	2264	0	0	0	1	1	0	0	0	0	0	0	0	5	2	2160	0	0	1	1	0	0
48	0	40	1.6	69.5	27.1484	1	1	0	0	1	1	1	0	1	2	92	39.1	96	0	1500	0	1	0	4	400	0	0	940	0	0	0	1	0	0	0	0	0	0	0	0	11	5	2880	0	0	0	0	0	0
49	0	35	1.5	66	29.3333	1	1	0	0	0	1	0	0	1	2	96	36.2	90	0	300	0	0	0	0	0	0	0	0	0	0	0	0	0	0	0	0	0	0	0	0	5	3	3050	0	0	0	0	0	0
50	0	33	1.65	68.7	25.2342	1	1	0	0	0	1	0	0	1	2	114	36.6	135	0	800	1	1	206	2	400	0	8	1236	0	0	0	1	1	0	0	0	0	0	0	0	7	3	3200	1	0	1	0	0	0
51	0	37	1.58	69	27.6398	1	0	0	0	1	0	1	0	1	2	110	37.3	85	0	1900	0	1	0	8	800	0	8	2240	0	0	0	1	1	0	0	0	0	0	0	0	5	3	3480	0	0	0	0	0	0
52	0	40	1.59	74.85	29.6072	1	0	0	0	1	0	0	0	1	2	113	35.6	80	0	800	0	0	0	0	0	0	0	0	0	0	0	1	0	0	0	0	0	0	0	0	4	2	2780	0	0	1	1	1	1
53	0	34	1.63	66.6	25.0668	1	0	0	0	1	0	0	0	1	2	117	37.3	80	0	500	1	0	140	0	0	0	0	140	0	0	0	0	1	0	0	0	0	0	0	0	4	2	3060	0	0	0	0	0	0
54	0	31	1.63	61	22.9591	1	1	0	0	0	0	0	0	1	2	126	35	70	0	800	0	1	0	0	400	0	0	400	0	0	0	0	0	0	0	0	0	0	0	0	4	1	2650	0	0	1	1	0	1
55	0	29	1.5	64.4	28.6222	1	0	0	0	0	0	0	0	1	2	108	38.1	46	0	600	0	0	0	0	0	0	0	0	0	0	0	0	0	0	0	0	0	0	0	0	3	2	2680	0	0	0	0	0	0
56	0	43	1.59	67	26.5021	1	0	0	0	0	0	0	0	1	2	109	36.1	50	0	1500	0	1	0	4	400	0	0	940	0	0	0	1	0	0	0	0	0	0	0	0	6	3	3120	0	0	0	0	0	0
57	0	33	1.58	53.5	21.4309	1	0	0	0	0	0	1	0	1	2	129	37	42	0	700	1	0	254	0	0	0	0	254	0	0	0	0	1	0	0	0	0	0	0	0	4	2	2020	0	0	1	0	0	0
58	0	32	1.61	68.8	26.5422	0	0	0	0	0	0	0	0	1	2	126	37.3	57	0	800	0	1	0	2	0	0	0	270	0	0	0	1	0	1	0	0	0	0	0	0	3	2	2030	0	0	1	1	0	1
59	0	31	1.64	53.5	19.8914	0	0	0	0	0	0	0	0	1	2	108	34.2	60	0	500	0	0	0	0	0	0	0	0	0	0	0	1	0	0	0	0	0	0	0	0	6	3	2440	0	0	1	1	1	0
60	0	33	1.56	56.5	23.2166	0	0	0	0	0	0	1	0	1	2	126	38.6	60	0	1200	0	1	0	2	0	0	0	270	0	0	0	1	0	0	0	0	0	0	0	0	7	5	2890	0	0	0	0	0	0
61	0	40	1.57	60	24.3418	1	0	0	0	1	0	1	1	1	2	108	29.5	39	0	600	0	0	0	0	0	0	0	0	0	0	0	0	1	0	0	0	0	0	0	0	5	2	1280	0	0	1	1	1	0
62	0	35	1.7	69	23.8754	1	0	0	0	0	0	0	0	1	2	107	38.4	42	0	250	1	0	125	0	0	0	0	125	0	0	0	0	0	0	0	0	0	0	0	0	4	2	3120	0	0	0	0	0	0
63	0	35	1.55	74	30.8012	0	0	0	0	0	0	0	0	1	2	115	37.3	55	0	600	0	1	255	0	0	0	0	255	0	0	0	0	1	0	0	0	0	0	0	0	5	2	2890	0	0	0	0	0	0
64	0	33	1.6	84	32.8125	0	0	0	0	0	0	0	0	1	2	118	37.5	50	0	1930	0	1	0	9	900	0	16	2835	0	0	0	1	0	1	0	0	0	0	0	0	7	5	2720	0	0	1	1	0	0
65	0	30	1.63	72.5	27.2874	0	0	0	0	0	0	0	0	1	2	109	38.3	39	0	1690	0	0	0	3	300	0	6	975	0	0	0	1	0	1	0	0	0	0	0	0	15	8	3880	1	0	1	1	0	1
66	0	31	1.59	68	26.8977	1	1	0	0	1	1	0	0	0	2	110	37.2	60	1	2230	1	1	338	6	500	0	4	1828	0	0	0	1	1	1	0	0	0	0	0	0	6	5	2550	0	0	0	0	0	0
67	0	43	1.58	66.9	26.7986	1	0	0	0	1	0	0	0	0	2	103	32.1	45	1	7860	0	1	0	33	2300	0	16	7475	1	0	1	1	0	1	0	0	0	0	0	0	10	8	2200	0	0	1	1	0	1
68	0	40	1.67	82	29.4023	1	0	0	0	1	0	0	0	0	2	102	39.2	75	1	2000	0	1	0	3	200	0	0	605	0	0	0	1	0	0	0	0	0	0	0	0	5	3	3580	0	0	0	0	0	0
69	0	35	1.65	70	25.7117	1	0	0	0	0	0	0	0	0	2	122	37.4	211	1	5500	1	1	905	18	1800	0	22	6125	1	0	1	1	0	0	1	0	1	0	0	0	6	4	3170	0	0	0	0	0	0
70	0	34	1.56	60	24.6548	0	0	0	0	0	0	0	0	0	2	130	38.1	210	1	5800	0	1	0	26	2200	1	28	7170	1	1	0	1	0	1	1	0	0	0	0	0	9	7	3320	0	0	0	0	0	0
71	0	37	1.59	68.5	27.0954	0	0	0	0	0	0	0	0	0	2	125	37.3	195	1	2200	1	1	350	4	400	0	5	1515	0	0	0	1	0	1	0	0	0	0	0	0	8	3	2780	0	0	0	0	0	0
72	0	43	1.62	65	24.7676	1	0	0	0	1	0	1	1	0	2	117	34.2	56	0	600	0	0	0	0	0	0	0	0	0	0	0	0	0	0	0	0	0	0	0	0	6	1	2090	0	0	1	1	1	0
73	0	34	1.62	64	24.3865	1	0	0	0	1	0	0	0	0	2	120	36.2	41	0	600	0	0	0	0	0	0	0	0	0	0	0	0	0	0	0	0	0	0	0	0	6	2	2740	0	0	0	0	0	0
74	0	31	1.7	71	24.5675	0	0	0	0	0	0	0	0	0	2	98	37.4	80	0	1950	1	1	700	2	200	0	0	1170	0	0	0	1	1	0	0	0	0	0	0	0	3	2	3150	0	0	0	0	0	0
75	0	28	1.575	66.6	26.8481	1	0	0	0	0	0	0	0	0	2	110	33.1	42	0	800	1	0	136	0	0	0	0	136	0	0	0	0	0	0	0	0	0	0	0	0	4	2	2160	0	0	1	1	1	0
76	0	36	1.57	73	29.6158	1	0	0	0	0	0	0	0	0	2	124	37.5	84	0	1090	1	1	353	1	300	0	0	788	0	0	0	1	0	0	0	0	0	0	0	0	4	2	3280	0	0	0	0	0	0
77	0	29	1.62	71	27.0538	0	0	0	0	0	0	0	0	0	2	101	37	80	0	1000	0	1	0	4	300	0	6	1110	0	0	0	1	0	0	0	0	0	0	0	0	4	3	2930	0	0	0	0	0	0
78	0	34	1.58	65	26.0375	1	1	0	0	1	1	0	0	1	3	78	29.5	215	1	4000	1	1	667	14	1400	2	28	5617	1	1	1	0	0	0	1	0	0	0	0	0	9	3	1410	1	0	1	1	1	0
79	0	26	1.6	126	49.2188	1	0	0	0	0	0	0	0	1	3	114	33	180	1	3500	0	1	0	12	1200	0	14	3450	1	0	0	0	0	0	1	1	0	0	0	0	8	3	2180	0	0	1	1	0	1
80	0	36	1.64	82.5	30.6737	1	0	0	0	0	0	0	1	1	3	100	37.1	195	1	3000	0	1	0	10	800	0	8	2510	1	0	0	0	0	0	1	1	0	0	0	0	9	5	3350	0	0	0	0	0	0
81	0	28	1.63	60.1	22.6203	1	0	0	0	0	0	0	0	1	3	106	33.3	126	1	3500	1	1	634	4	800	0	16	2694	0	0	1	0	0	0	1	0	0	0	0	0	6	4	2250	1	0	1	1	1	0
82	0	26	1.6	58	22.6562	0	0	0	0	0	0	0	0	1	3	94	34.2	191	1	4000	1	1	535	10	1000	0	20	3785	1	0	1	1	0	0	1	0	1	0	0	0	7	2	1880	0	0	1	1	0	1
83	0	31	1.62	70	26.6728	1	0	0	0	1	0	0	0	1	3	117	35.6	60	0	300	0	0	0	0	0	0	0	0	0	0	0	0	0	0	0	0	0	0	0	0	5	2	2290	0	0	1	1	0	1
84	1	36	1.55	65	27.0552	0	0	0	0	0	0	0	0	1	1	106	37.2	60	1	4200	1	1	470	10	1200	0	12	3560	1	0	0	0	1	1	0	0	0	0	0	0	8	5	3060	0	0	1	1	1	0
85	1	36	1.67	87	31.1951	1	1	0	0	1	1	0	0	0	1	128	37.4	40	0	300	0	0	0	0	0	0	0	0	0	0	0	0	0	0	0	0	0	0	0	0	4	1	4480	0	0	0	0	0	0
86	1	40	1.6	72.5	28.3203	1	0	0	0	0	0	0	0	1	1	110	36	62	1	2560	1	1	685	14	2200	0	28	6035	1	1	1	1	0	1	1	0	1	0	0	0	13	11	2620	1	0	1	1	0	0
87	1	36	1.6	69.5	27.1484	0	0	0	0	0	0	0	0	1	1	104	32.5	170	1	3000	1	1	1738	7	1000	0	20	4583	0	0	0	1	1	1	0	1	0	0	0	0	15	13	1840	1	0	1	1	0	0
88	1	43	1.55	58.9	24.5161	1	1	0	0	1	1	0	0	1	1	114	38.5	68	0	200	0	0	0	0	0	0	0	0	0	0	0	0	0	0	0	0	0	0	0	0	4	2	3300	0	0	0	0	0	0
89	1	38	1.6	60	23.4375	1	1	0	0	0	1	1	0	1	1	104	33.1	116	0	600	1	0	162	0	0	0	0	162	0	0	0	1	1	0	0	0	0	0	0	0	4	3	2410	0	0	1	1	0	1
90	1	30	1.67	103	36.9321	0	1	0	0	0	1	0	0	1	1	115	36	47	0	1500	1	1	549	4	600	0	12	2229	0	0	0	1	0	0	0	0	0	0	0	0	5	3	2590	0	0	0	0	0	0
91	1	33	1.55	53	22.0604	0	1	0	0	0	1	1	0	1	1	103	39	55	0	400	0	0	0	0	0	0	0	0	0	0	0	0	0	0	0	0	0	0	0	0	4	2	3610	0	0	1	0	0	0
92	1	31	1.58	71.4	28.6012	1	0	0	0	1	0	1	1	1	1	117	36.4	60	0	400	0	0	0	0	0	0	0	0	0	0	0	1	0	1	0	0	0	0	0	0	5	3	3160	0	0	0	0	0	0
93	1	31	1.5	44	19.5556	1	0	0	0	0	0	0	0	1	1	127	35.4	86	0	300	0	0	0	0	0	0	0	0	0	0	0	0	1	0	0	0	0	0	0	0	4	2	2700	0	0	1	1	0	1
94	1	42	1.56	79	32.4622	0	0	0	0	0	0	0	0	1	1	106	36.1	155	0	600	1	1	135	2	400	0	8	1165	0	0	0	1	1	1	0	0	0	0	0	0	8	5	2800	1	0	1	1	0	1
95	1	34	1.6	64.3	25.1172	0	0	0	0	0	0	0	0	1	1	114	35	87	0	1000	0	1	0	2	400	0	8	1030	0	0	0	1	1	1	0	0	0	0	0	0	12	12	2900	1	0	1	0	0	0
96	1	28	1.65	81	29.7521	0	0	0	0	0	0	0	0	1	1	101	34.3	74	0	600	1	0	250	0	0	0	0	250	0	0	0	1	1	0	0	0	0	0	0	0	7	4	2400	0	0	1	1	0	1
97	1	36	1.59	69.5	27.491	0	0	1	0	0	0	0	0	1	1	114	36.1	140	0	1500	1	1	579	2	600	0	12	1989	0	0	0	1	1	1	0	0	0	0	0	0	5	4	3120	1	0	1	1	1	1
98	1	34	1.62	66.3	25.2629	0	0	0	0	0	0	0	0	1	1	123	38.1	49	0	800	1	1	363	2	0	0	0	633	0	0	0	1	0	0	0	0	0	0	0	0	6	2	3700	0	0	0	0	0	0
99	1	28	1.68	60.7	21.5065	0	0	0	0	0	0	0	0	1	1	103	37.5	24	0	800	1	1	158	0	400	0	8	918	0	0	0	0	0	0	0	0	0	0	0	0	5	2	3000	0	0	1	1	0	1
100	1	31	1.5	62.7	27.8667	0	0	0	0	0	0	0	1	1	1	109	34.4	153	0	600	1	0	227	0	0	0	0	227	0	0	0	1	1	0	0	0	0	0	0	0	4	4	2130	0	0	1	1	0	0
101	1	31	1.62	70	26.6728	0	0	0	0	0	0	1	0	1	1	104	31.1	107	0	600	1	0	135	0	0	0	0	135	0	0	0	1	1	0	0	0	0	0	0	0	13	10	1410	0	0	1	1	1	0
102	1	29	1.53	60.7	25.9302	1	0	0	0	0	0	0	0	0	1	119	37.5	133	0	1300	1	1	260	4	400	0	8	1560	0	0	0	0	1	0	0	0	0	0	0	0	6	3	2700	0	0	0	0	0	0
103	1	29	1.58	65	26.0375	1	0	0	0	0	0	0	0	0	1	107	37	73	0	400	0	0	0	0	0	0	0	0	0	0	0	0	1	0	0	0	0	0	0	0	8	5	3010	1	0	1	1	0	1
104	1	34	1.6	62	24.2188	0	0	0	0	0	0	0	0	0	1	120	38	50	0	500	0	0	0	0	0	0	0	0	0	0	0	0	0	0	0	0	0	0	0	0	4	2	2850	0	0	0	0	0	0
105	1	31	1.65	82	30.1194	0	0	0	0	0	0	0	0	0	1	106	36.1	121	0	800	1	1	135	0	400	0	4	715	0	0	0	1	1	1	0	0	0	0	0	0	30	14	2720	0	0	0	0	0	0
106	1	27	1.6	61.8	24.1406	1	0	0	0	0	0	0	0	0	2	97	35.3	125	0	1200	1	1	558	4	200	0	0	1298	0	0	0	1	1	1	0	0	0	0	0	0	10	7	2580	0	0	1	1	0	1
107	1	32	1.63	87.1	32.7826	1	1	0	0	0	1	0	0	1	2	102	37.6	178	1	7000	1	1	900	32	2800	2	58	11030	1	0	1	0	0	0	1	0	1	0	0	0	7	5	2870	1	0	1	1	0	1
108	1	40	1.55	59.3	24.6826	1	1	0	0	0	1	1	0	1	2	105	34.2	195	1	1900	1	1	671	4	800	0	16	2731	0	0	0	1	1	0	1	0	0	0	0	0	17	3	2370	0	0	1	1	0	1
109	1	27	1.63	69.38	26.1131	1	0	0	0	1	0	0	0	1	2	115	37.3	80	1	5400	1	1	1604	15	1500	1	32	6769	1	0	1	1	0	0	1	0	1	0	0	0	7	3	3460	1	0	1	1	1	1
110	1	35	1.63	75.5	28.4166	1	0	0	0	1	0	0	0	1	2	119	35.3	170	1	4000	1	1	1965	8	600	0	6	3915	0	0	0	0	0	0	1	0	0	0	0	0	10	7	2560	0	0	1	1	0	1
111	1	28	1.6	70	27.3438	0	0	0	0	0	0	1	0	1	2	116	38.2	62	1	2500	1	1	688	4	1200	0	12	2968	0	0	0	1	1	0	0	0	0	0	0	0	5	3	3360	0	0	1	1	0	1
112	1	35	1.58	62.1	24.8758	0	0	0	0	0	0	0	0	1	2	114	38	74	1	2890	1	1	656	4	400	0	4	1776	0	0	0	0	0	0	0	0	0	0	0	0	5	3	3660	0	0	0	0	0	0
113	1	33	1.6	78	30.4688	0	0	0	0	0	0	0	0	1	2	110	36.4	95	1	1200	1	1	246	2	400	0	4	1096	0	0	0	0	0	0	1	0	0	0	0	0	8	3	2480	1	0	1	1	0	1
114	1	28	1.6	72	28.125	0	0	0	0	0	0	0	0	1	2	102	35.5	60	1	5600	1	1	600	24	2400	0	18	7050	1	1	1	1	0	1	0	0	0	0	0	0	9	8	2890	0	0	1	0	0	0
115	1	37	1.63	74	27.852	0	0	1	0	0	0	0	0	1	2	91	33.5	170	1	3000	1	1	416	8	1200	0	12	3236	0	0	0	1	0	0	1	0	0	0	0	0	9	6	2270	1	0	1	1	1	0
116	1	45	1.6	67.7	26.4453	1	1	0	0	0	1	0	0	1	2	102	38	102	0	1200	1	1	203	2	4	0	8	837	0	0	0	1	0	1	0	0	0	0	0	0	5	4	2820	0	0	0	0	0	0
117	1	34	1.69	76.16	26.6657	1	0	0	0	1	0	0	0	1	2	114	35.6	57	0	1200	1	1	387	4	400	0	8	1687	0	0	0	1	1	1	0	0	0	0	0	0	4	2	3130	0	0	0	0	0	0
118	1	38	1.6	64	25	1	1	0	0	0	0	0	0	1	2	95	37.1	83	0	800	1	0	316	0	0	0	0	316	0	0	0	0	0	0	0	0	0	0	0	0	4	2	3040	0	0	0	0	0	0
119	1	39	1.63	81.7	30.7501	1	0	0	0	0	0	0	1	1	2	130	31.1	177	0	1900	1	1	912	4	800	0	18	3062	0	0	0	1	1	1	0	0	0	0	0	0	21	13	1285	1	1	1	0	1	0
120	1	31	1.65	81	29.7521	1	0	0	0	0	0	0	0	1	2	117	37.1	150	0	1800	1	1	888	4	800	0	8	2588	0	0	0	1	1	1	0	0	0	0	0	0	9	7	3480	1	0	1	1	0	1
121	1	33	1.56	69.5	28.5585	1	0	0	0	0	0	0	0	1	2	114	36.2	155	0	800	1	1	423	2	200	0	4	1073	0	0	0	1	1	1	0	0	0	0	0	0	10	8	2460	0	0	0	0	0	0
122	1	44	1.65	78	28.6501	0	0	0	0	0	0	0	0	1	2	95	37.2	60	0	1500	0	1	0	2	200	0	0	470	0	0	0	1	0	1	0	0	0	0	0	0	4	2	3180	0	0	0	0	0	0
123	1	34	1.7	93	32.1799	0	0	0	0	0	0	0	0	1	2	112	36.3	60	0	900	0	1	0	2	0	0	0	270	0	0	0	0	0	1	0	0	0	0	0	0	4	3	3590	1	0	0	0	0	0
124	1	37	1.58	77.5	31.0447	0	0	0	0	0	0	0	0	1	2	125	36.1	120	0	600	1	0	204	0	0	0	0	204	0	0	0	1	1	1	0	0	0	0	0	0	9	10	3210	1	0	1	1	0	1
125	1	27	1.58	66	26.4381	0	0	0	0	0	0	0	0	1	2	103	38.1	40	0	800	0	0	0	0	0	0	0	0	0	0	0	0	0	0	0	0	0	0	0	0	4	1	2430	0	0	0	0	0	0
126	1	32	1.66	59.3	21.5198	0	0	0	0	0	0	0	0	1	2	119	36.5	91	0	1500	0	1	0	4	400	0	8	1300	0	0	0	1	1	0	0	0	0	0	0	0	5	3	2750	0	0	0	0	0	0
127	1	32	1.65	53	19.4674	0	0	0	0	0	0	1	0	1	2	99	35	140	0	1500	1	1	419	4	600	0	12	2099	0	0	0	1	1	0	0	0	0	0	0	0	10	3	2040	0	0	1	1	1	0
128	1	34	1.55	51	21.2279	0	0	0	0	0	0	0	0	1	2	107	34.3	85	0	300	1	1	125	4	0	0	0	665	0	0	0	1	1	1	0	0	0	0	0	0	13	11	2450	0	0	1	1	0	1
129	1	30	1.6	55.6	21.7188	0	0	0	0	0	0	0	0	1	2	113	35.1	142	0	800	1	1	380	2	400	0	8	1410	0	0	0	1	1	1	0	0	0	0	0	0	6	3	2600	0	0	1	1	0	1
130	1	36	1.63	77	28.9811	0	0	0	0	0	0	0	0	1	2	109	34.6	53	0	500	1	0	160	0	0	0	0	160	0	0	0	1	0	0	0	0	0	0	0	0	6	6	2780	0	0	1	1	1	0
131	1	34	1.69	66	23.1084	0	0	0	0	0	0	0	0	1	2	129	37	65	0	300	0	0	0	0	0	0	0	0	0	0	0	0	0	0	0	0	0	0	0	0	4	2	2900	0	0	1	1	0	1
132	1	33	1.69	79	27.6601	0	0	0	0	0	0	0	0	1	2	109	37.2	56	0	1500	1	1	450	4	400	0	8	1750	0	0	0	1	0	1	0	0	0	0	0	0	5	5	2670	1	0	1	1	0	1
133	1	22	1.62	66.4	25.301	0	0	0	0	0	0	0	0	1	2	101	38.5	35	0	920	0	1	0	2	0	0	0	270	0	0	0	1	0	0	0	0	0	0	0	0	4	3	3310	0	0	0	0	0	0
134	1	27	1.57	58	23.5304	0	0	0	0	0	0	0	0	0	2	121	36.5	75	1	3920	1	1	105	8	800	0	4	2165	0	0	0	0	1	1	0	0	0	0	0	0	7	3	3000	0	0	1	0	0	0
135	1	31	1.68	75	26.5731	1	0	0	0	1	0	0	0	0	2	94	31.5	71	0	500	1	0	149	0	0	0	0	149	0	0	0	1	1	1	0	0	0	0	0	0	10	6	1650	1	1	1	1	1	0
136	1	30	1.58	62	24.8358	1	0	0	0	0	0	0	0	0	2	104	35.2	51	0	500	0	0	0	0	0	0	0	0	0	0	0	0	0	0	0	0	0	0	0	0	6	2	2720	0	0	1	1	0	1
137	1	37	1.65	64	23.5078	0	0	0	0	0	0	0	0	0	2	115	37.4	39	0	300	0	0	0	0	0	0	0	0	0	0	0	0	0	0	0	0	0	0	0	0	4	2	2750	0	0	0	0	0	0
138	1	36	1.65	72	26.4463	0	0	0	0	0	0	0	0	0	2	109	37.3	60	0	400	1	0	131	0	0	0	0	131	0	0	0	0	0	0	0	0	0	0	0	0	4	1	3500	0	0	1	0	0	0
139	1	44	1.57	69	27.993	1	0	0	0	1	0	0	0	1	3	112	32	90	1	4700	1	1	1076	21	2400	0	24	7391	1	0	1	0	0	0	1	0	1	0	0	0	7	3	1790	0	0	1	1	1	0
140	1	31	1.63	67	25.2174	0	0	1	0	0	0	1	0	1	3	121	35.3	130	1	4500	1	1	1263	6	1200	0	12	3813	0	0	0	0	0	0	1	1	0	0	0	0	12	3	3000	1	0	1	1	0	1
141	1	39	1.62	75	28.578	0	0	0	0	0	0	0	0	1	3	124	35.3	145	0	1800	1	1	1440	4	400	0	8	2740	0	0	0	1	1	1	0	0	0	0	0	0	8	4	2330	0	0	1	1	0	1
142	1	31	1.6	67.5	26.3672	0	0	0	0	0	0	0	0	1	3	132	35	145	0	1500	1	1	826	2	400	0	4	1676	0	0	0	1	1	0	0	0	0	0	0	0	7	4	2800	0	0	1	1	0	1
143	1	33	1.53	52.2	22.2991	0	0	0	0	0	0	1	0	1	3	103	34.2	109	0	1000	1	1	544	2	400	0	8	1574	0	0	0	1	1	1	0	0	0	0	0	0	6	5	2530	0	0	1	1	1	0
144	1	30	1.65	62.5	22.9568	0	0	0	0	0	0	1	0	1	3	104	34.4	114	0	800	1	1	194	0	400	0	4	774	0	0	0	1	1	1	0	0	0	0	0	0	4	3	2270	0	0	1	1	0	1
145	0	35	1.59	78	30.8532	0	0	0	1	1	0	0	0	0	1	110	31	39	1	2310	1	1	121	12	1000	0	18	3551	1	0	0	1	0	1	0	0	0	0	0	0	13	10	1670	0	0	1	1	1	0
146	0	37	1.6	67	26.1719	1	0	0	1	0	0	0	0	0	1	112	36.2	202	1	2300	1	1	1043	4	1000	0	20	3483	0	0	0	1	0	0	1	0	0	0	0	0	5	3	2650	0	0	0	0	0	0
147	0	36	1.6	68	26.5625	0	0	0	1	0	0	1	0	0	1	109	37.4	82	0	1000	1	1	239	0	400	0	0	639	0	0	0	1	1	0	0	0	0	0	0	0	4	2	3240	0	0	0	0	0	0
148	0	32	1.58	60	24.0346	1	0	1	1	0	0	0	0	1	2	105	32.4	80	1	2000	1	1	438	6	400	0	4	1828	0	0	0	1	0	0	0	0	0	0	0	0	7	6	2220	0	0	1	1	1	0
149	0	32	1.56	60	24.6548	1	0	0	1	1	0	1	0	0	2	100	38	41	0	800	0	1	286	0	0	0	0	286	0	0	0	0	0	0	0	0	0	0	0	0	5	2	3100	0	0	0	0	0	0
150	1	38	1.57	65.4	26.5325	1	0	1	1	0	0	0	0	1	1	118	35.5	137	0	1600	1	1	580	0	800	0	16	2100	0	0	0	1	1	0	0	0	0	0	0	0	12	7	2540	0	0	0	0	0	0
151	1	32	1.65	75	27.5482	0	0	0	1	0	0	0	0	1	2	116	37.6	170	1	4120	1	1	0	14	1200	1	16	4010	1	1	1	1	0	1	1	0	1	0	0	0	7	3	2650	0	0	1	0	0	0
152	1	29	1.67	60	21.5139	0	0	0	1	0	0	0	0	1	2	122	37	133	1	2000	1	1	584	8	400	8	0	3664	0	0	0	0	0	0	1	0	0	0	0	0	7	3	2870	0	0	0	0	0	0
153	1	33	1.56	69.6	28.5996	1	0	1	1	1	1	0	0	1	2	109	38	115	0	800	1	1	330	0	400	0	4	910	0	0	0	1	1	1	0	0	0	0	0	0	8	5	2890	0	0	0	0	0	0
154	1	33	1.6	82.3	32.1484	1	0	1	1	0	0	0	0	1	2	102	35.6	95	0	1200	1	1	404	0	400	0	8	1164	0	0	0	1	1	1	0	0	0	0	0	0	8	5	2710	1	0	1	1	1	0
155	1	27	1.71	67	22.913	0	0	0	1	0	0	0	0	1	2	94	35.4	105	0	500	1	1	176	2	0	0	0	446	0	0	0	1	1	1	0	0	0	0	0	0	9	9	2560	1	0	1	1	1	1
156	1	31	1.6	68	26.5625	0	0	0	1	0	0	0	0	1	3	81	38.1	115	1	2500	1	1	572	10	1000	0	10	3372	1	0	0	0	0	0	1	0	0	0	0	0	7	4	3260	0	0	0	0	0	0
Abbrivations:BMI, body mass index; EBL, PPH,postpartum hemorrhage; estimated blood loss; RBC, red blood cells; FFP, fresh frozen plasma; DIC, disseminated intravascular coagulation;NICU, neonatal intensive care unit; NRDS: respiratory distress syndrome
[truncated: 6 more columns]
